# Supplementary material for: Highly Branched Betulin Based Polyanhydrides for Self-Assembled Micellar Nanoparticles Formulation
Source: Int J Mol Sci. 2022 Sep 28;23(19):11462. doi: 10.3390/ijms231911462 (PMC9570305; doi:10.3390/ijms231911462)
Supplement: Supplementary file 1 [file ijms-23-11462-s001.zip]

Archive with 1 entries (1 files):
- ijms-1847021-supplementary.pdf
